# Supplementary material for: Developing Innovative Apolar Gels Based on Cellulose Derivatives for Cleaning Metal Artworks
Source: Gels. 2024 Nov 16;10(11):747. doi: 10.3390/gels10110747 (PMC11593746; doi:10.3390/gels10110747)
Supplement: Supplementary file 1 [file gels-10-00747-s001.zip]

Archive with 1 entries (1 files):
- gels-3296311-supplementary.pdf
